# Supplementary material for: Daily Activity Patterns and Overlap Activity of Medium–Large Mammals in Sülüklü Lake Nature Park, Western Black Sea Region, Türkiye
Source: Ecol Evol. 2024 Dec 3;14(12):e70654. doi: 10.1002/ece3.70654 (PMC11615093; doi:10.1002/ece3.70654)
Supplement: Supplementary file 1 — Data S1. [file ECE3-14-e70654-s001.csv]

Site	Species	Camera time	Time
1	Vulpes vulpes	00:48:00	0.0333333
1	Vulpes vulpes	01:11:00	0.0493056
1	Vulpes vulpes	01:21:00	0.0562500
1	Vulpes vulpes	01:42:00	0.0708333
1	Vulpes vulpes	01:45:00	0.0729167
1	Vulpes vulpes	02:08:00	0.0888889
1	Vulpes vulpes	02:20:00	0.0972222
1	Vulpes vulpes	02:51:00	0.1187500
1	Vulpes vulpes	02:51:00	0.1187500
1	Vulpes vulpes	03:59:00	0.1659722
1	Vulpes vulpes	04:38:00	0.1930556
1	Vulpes vulpes	04:48:00	0.2000000
1	Vulpes vulpes	07:07:00	0.2965278
1	Vulpes vulpes	09:14:00	0.3847222
1	Vulpes vulpes	09:21:00	0.3895833
1	Vulpes vulpes	09:24:00	0.3916667
1	Vulpes vulpes	09:43:00	0.4048611
1	Vulpes vulpes	10:49:00	0.4506944
1	Vulpes vulpes	12:12:00	0.5083333
1	Vulpes vulpes	12:29:00	0.5201389
1	Vulpes vulpes	16:33:00	0.6895833
1	Vulpes vulpes	18:51:00	0.7854167
1	Vulpes vulpes	19:36:00	0.8166667
1	Vulpes vulpes	20:24:00	0.8500000
1	Vulpes vulpes	21:38:00	0.9013889
1	Vulpes vulpes	21:51:00	0.9104167
1	Vulpes vulpes	21:54:00	0.9125000
1	Vulpes vulpes	22:16:00	0.9277778
1	Vulpes vulpes	23:41:00	0.9868056
1	Vulpes vulpes	23:49:00	0.9923611
1	Canis aureus	00:13:00	0.0090278
1	Canis aureus	02:34:00	0.1069444
1	Canis aureus	03:25:00	0.1423611
1	Canis aureus	23:33:00	0.9812500
1	Capreolus capreolus	01:36:00	0.0666667
1	Capreolus capreolus	04:24:00	0.1833333
1	Capreolus capreolus	10:34:00	0.4402778
1	Capreolus capreolus	13:19:00	0.5548611
1	Capreolus capreolus	15:19:00	0.6381944
1	Erinaceus concolor	23:39:00	0.9854167
1	Martes foina	01:29:00	0.0618056
1	Martes foina	20:31:00	0.8548611
1	Felis silvestris	14:05:00	0.5868056
1	Felis silvestris	14:37:00	0.6090278
1	Felis silvestris	15:06:00	0.6291667
1	Felis silvestris	16:10:00	0.6736111
1	Felis silvestris	16:31:00	0.6881944
1	Felis silvestris	22:43:00	0.9465278
1	Lepus europaeus	03:29:00	0.1451389
1	Lepus europaeus	04:11:00	0.1743056
1	Lepus europaeus	06:17:00	0.2618056
1	Lepus europaeus	20:20:00	0.8472222
1	Lepus europaeus	21:40:00	0.9027778
1	Lepus europaeus	23:28:00	0.9777778
1	Meles meles	00:48:00	0.0333333
1	Meles meles	02:50:00	0.1180556
1	Meles meles	03:27:00	0.1437500
1	Ursus arctos	22:05:00	0.9201389
1	Sus scrofa	05:43:00	0.2381944
1	Sus scrofa	05:57:00	0.2479167
1	Sus scrofa	06:02:00	0.2513889
1	Sus scrofa	20:54:00	0.8708333
1	Canis lupus	05:52:00	0.2444444
1	Canis lupus	10:00:00	0.4166667
1	Canis lupus	11:01:00	0.4590278
1	Canis lupus	16:15:00	0.6770833
1	Canis lupus	19:53:00	0.8284722
1	Canis lupus	20:10:00	0.8402778
1	Canis lupus	20:53:00	0.8701389
1	Canis lupus	21:12:00	0.8833333
1	Canis lupus	21:13:00	0.8840278
1	Canis lupus	23:23:00	0.9743056
2	Vulpes vulpes	09:28:00	0.3944444
2	Vulpes vulpes	15:12:00	0.6333333
2	Sus scrofa	20:59:00	0.8743056
3	Erinaceus concolor	20:53:00	0.8701389
3	Martes foina	01:10:00	0.0486111
3	Martes foina	01:26:00	0.0597222
3	Martes foina	02:37:00	0.1090278
3	Martes foina	02:56:00	0.1222222
3	Martes foina	03:43:00	0.1548611
3	Martes foina	12:01:00	0.5006944
3	Martes foina	20:26:00	0.8513889
3	Martes foina	22:59:00	0.9576389
3	Martes foina	23:55:00	0.9965278
3	Sciurus anomalus	08:27:00	0.3520833
3	Sciurus anomalus	08:59:00	0.3743056
3	Sciurus anomalus	09:12:00	0.3833333
3	Sciurus anomalus	09:15:00	0.3854167
3	Sciurus anomalus	10:07:00	0.4215278
3	Sciurus anomalus	10:17:00	0.4284722
3	Sciurus anomalus	10:38:00	0.4430556
3	Sciurus anomalus	12:13:00	0.5090278
3	Sciurus anomalus	12:53:00	0.5368056
3	Sciurus anomalus	14:54:00	0.6208333
3	Sciurus anomalus	15:03:00	0.6270833
3	Sciurus anomalus	15:22:00	0.6402778
3	Sciurus anomalus	15:53:00	0.6618056
3	Felis silvestris	23:39:00	0.9854167
3	Sus scrofa	01:19:00	0.0548611
3	Sus scrofa	01:42:00	0.0708333
3	Sus scrofa	05:39:00	0.2354167
4	Vulpes vulpes	03:11:00	0.1326389
4	Vulpes vulpes	07:49:00	0.3256944
4	Vulpes vulpes	12:24:00	0.5166667
4	Vulpes vulpes	14:25:00	0.6006944
4	Vulpes vulpes	14:35:00	0.6076389
4	Vulpes vulpes	16:41:00	0.6951389
4	Canis aureus	07:24:00	0.3083333
4	Canis aureus	10:22:00	0.4319444
4	Canis aureus	19:01:00	0.7923611
4	Capreolus capreolus	06:10:00	0.2569444
4	Capreolus capreolus	07:41:00	0.3201389
4	Capreolus capreolus	09:23:00	0.3909722
4	Capreolus capreolus	21:24:00	0.8916667
4	Erinaceus concolor	03:52:00	0.1611111
4	Erinaceus concolor	04:05:00	0.1701389
4	Erinaceus concolor	21:16:00	0.8861111
4	Erinaceus concolor	22:41:00	0.9451389
4	Martes foina	00:32:00	0.0222222
4	Martes foina	05:44:00	0.2388889
4	Martes foina	21:25:00	0.8923611
4	Martes foina	23:13:00	0.9673611
4	Sciurus anomalus	07:46:00	0.3236111
4	Sciurus anomalus	10:52:00	0.4527778
4	Sciurus anomalus	11:36:00	0.4833333
4	Sciurus anomalus	14:44:00	0.6138889
4	Sciurus anomalus	16:59:00	0.7076389
4	Felis silvestris	16:56:00	0.7055556
4	Felis silvestris	22:42:00	0.9458333
4	Lepus europaeus	00:20:00	0.0138889
4	Lepus europaeus	21:35:00	0.8993056
4	Meles meles	22:51:00	0.9520833
4	Sus scrofa	06:05:00	0.2534722
5	Vulpes vulpes	02:08:00	0.0888889
5	Vulpes vulpes	04:52:00	0.2027778
5	Vulpes vulpes	09:16:00	0.3861111
5	Vulpes vulpes	17:57:00	0.7479167
5	Vulpes vulpes	18:39:00	0.7770833
5	Capreolus capreolus	08:44:00	0.3638889
5	Capreolus capreolus	11:37:00	0.4840278
5	Capreolus capreolus	16:02:00	0.6680556
5	Capreolus capreolus	19:31:00	0.8131944
5	Capreolus capreolus	19:52:00	0.8277778
5	Capreolus capreolus	19:54:00	0.8291667
5	Capreolus capreolus	21:10:00	0.8819444
5	Capreolus capreolus	23:43:00	0.9881944
5	Erinaceus concolor	00:22:00	0.0152778
5	Erinaceus concolor	01:03:00	0.0437500
5	Erinaceus concolor	01:21:00	0.0562500
5	Erinaceus concolor	02:17:00	0.0951389
5	Erinaceus concolor	03:14:00	0.1347222
5	Erinaceus concolor	03:34:00	0.1486111
5	Erinaceus concolor	03:48:00	0.1583333
5	Erinaceus concolor	04:44:00	0.1972222
5	Erinaceus concolor	04:56:00	0.2055556
5	Erinaceus concolor	05:04:00	0.2111111
5	Erinaceus concolor	05:21:00	0.2229167
5	Erinaceus concolor	21:15:00	0.8854167
5	Erinaceus concolor	21:24:00	0.8916667
5	Erinaceus concolor	22:03:00	0.9187500
5	Erinaceus concolor	23:00:00	0.9583333
5	Erinaceus concolor	23:18:00	0.9708333
5	Erinaceus concolor	23:35:00	0.9826389
5	Martes foina	00:05:00	0.0034722
5	Martes foina	00:15:00	0.0104167
5	Martes foina	01:18:00	0.0541667
5	Martes foina	01:23:00	0.0576389
5	Martes foina	02:19:00	0.0965278
5	Martes foina	02:29:00	0.1034722
5	Martes foina	03:40:00	0.1527778
5	Martes foina	04:39:00	0.1937500
5	Martes foina	05:26:00	0.2263889
5	Martes foina	21:15:00	0.8854167
5	Martes foina	23:24:00	0.9750000
5	Martes foina	23:26:00	0.9763889
5	Martes foina	23:34:00	0.9819444
5	Sciurus anomalus	10:24:00	0.4333333
5	Sciurus anomalus	13:53:00	0.5784722
5	Sciurus anomalus	14:07:00	0.5881944
5	Sciurus anomalus	14:55:00	0.6215278
5	Sciurus anomalus	16:38:00	0.6930556
5	Sciurus anomalus	17:58:00	0.7486111
5	Lepus europaeus	03:58:00	0.1652778
5	Lepus europaeus	06:58:00	0.2902778
5	Lepus europaeus	07:08:00	0.2972222
5	Lynx lynx	02:28:00	0.1027778
5	Meles meles	23:12:00	0.9666667
5	Sus scrofa	01:15:00	0.0520833
6	Vulpes vulpes	00:24:00	0.0166667
6	Vulpes vulpes	05:19:00	0.2215278
6	Vulpes vulpes	08:27:00	0.3520833
6	Vulpes vulpes	10:29:00	0.4368056
6	Vulpes vulpes	12:08:00	0.5055556
6	Vulpes vulpes	15:12:00	0.6333333
6	Vulpes vulpes	17:01:00	0.7090278
6	Vulpes vulpes	23:06:00	0.9625000
6	Canis aureus	04:57:00	0.2062500
6	Canis aureus	23:16:00	0.9694444
6	Capreolus capreolus	05:29:00	0.2284722
6	Capreolus capreolus	07:09:00	0.2979167
6	Capreolus capreolus	09:50:00	0.4097222
6	Erinaceus concolor	00:31:00	0.0215278
6	Erinaceus concolor	00:42:00	0.0291667
6	Erinaceus concolor	00:57:00	0.0395833
6	Erinaceus concolor	01:11:00	0.0493056
6	Erinaceus concolor	01:17:00	0.0534722
6	Erinaceus concolor	01:29:00	0.0618056
6	Erinaceus concolor	01:29:00	0.0618056
6	Erinaceus concolor	01:45:00	0.0729167
6	Erinaceus concolor	01:57:00	0.0812500
6	Erinaceus concolor	02:17:00	0.0951389
6	Erinaceus concolor	02:35:00	0.1076389
6	Erinaceus concolor	02:41:00	0.1118056
6	Erinaceus concolor	03:02:00	0.1263889
6	Erinaceus concolor	03:04:00	0.1277778
6	Erinaceus concolor	03:30:00	0.1458333
6	Erinaceus concolor	03:34:00	0.1486111
6	Erinaceus concolor	04:02:00	0.1680556
6	Erinaceus concolor	04:09:00	0.1729167
6	Erinaceus concolor	04:23:00	0.1826389
6	Erinaceus concolor	04:42:00	0.1958333
6	Erinaceus concolor	04:46:00	0.1986111
6	Erinaceus concolor	05:01:00	0.2090278
6	Erinaceus concolor	05:06:00	0.2125000
6	Erinaceus concolor	05:08:00	0.2138889
6	Erinaceus concolor	05:15:00	0.2187500
6	Erinaceus concolor	05:28:00	0.2277778
6	Erinaceus concolor	20:28:00	0.8527778
6	Erinaceus concolor	20:37:00	0.8590278
6	Erinaceus concolor	20:56:00	0.8722222
6	Erinaceus concolor	21:17:00	0.8868056
6	Erinaceus concolor	22:05:00	0.9201389
6	Erinaceus concolor	23:09:00	0.9645833
6	Erinaceus concolor	23:22:00	0.9736111
6	Erinaceus concolor	23:24:00	0.9750000
6	Erinaceus concolor	23:31:00	0.9798611
6	Erinaceus concolor	23:47:00	0.9909722
6	Erinaceus concolor	23:55:00	0.9965278
6	Martes foina	00:02:00	0.0013889
6	Martes foina	00:23:00	0.0159722
6	Martes foina	01:03:00	0.0437500
6	Martes foina	01:17:00	0.0534722
6	Martes foina	01:53:00	0.0784722
6	Martes foina	02:14:00	0.0930556
6	Martes foina	03:05:00	0.1284722
6	Martes foina	03:20:00	0.1388889
6	Martes foina	03:23:00	0.1409722
6	Martes foina	03:33:00	0.1479167
6	Martes foina	03:37:00	0.1506944
6	Martes foina	03:55:00	0.1631944
6	Martes foina	04:39:00	0.1937500
6	Martes foina	04:45:00	0.1979167
6	Martes foina	05:27:00	0.2270833
6	Martes foina	05:53:00	0.2451389
6	Martes foina	09:33:00	0.3979167
6	Martes foina	10:13:00	0.4256944
6	Martes foina	17:09:00	0.7145833
6	Martes foina	18:56:00	0.7888889
6	Martes foina	19:20:00	0.8055556
6	Martes foina	20:16:00	0.8444444
6	Martes foina	20:35:00	0.8576389
6	Martes foina	20:40:00	0.8611111
6	Martes foina	20:47:00	0.8659722
6	Martes foina	21:00:00	0.8750000
6	Martes foina	21:32:00	0.8972222
6	Martes foina	23:15:00	0.9687500
6	Martes foina	23:34:00	0.9819444
6	Sciurus anomalus	08:49:00	0.3673611
6	Sciurus anomalus	09:32:00	0.3972222
6	Sciurus anomalus	10:26:00	0.4347222
6	Sciurus anomalus	10:30:00	0.4375000
6	Sciurus anomalus	10:41:00	0.4451389
6	Sciurus anomalus	11:21:00	0.4729167
6	Sciurus anomalus	11:23:00	0.4743056
6	Sciurus anomalus	14:39:00	0.6104167
6	Sciurus anomalus	15:10:00	0.6319444
6	Sciurus anomalus	16:06:00	0.6708333
6	Sciurus anomalus	16:16:00	0.6777778
6	Felis silvestris	02:07:00	0.0881944
6	Felis silvestris	02:14:00	0.0930556
6	Felis silvestris	06:19:00	0.2631944
6	Felis silvestris	17:49:00	0.7423611
6	Felis silvestris	20:16:00	0.8444444
6	Felis silvestris	22:47:00	0.9493056
6	Felis silvestris	22:47:00	0.9493056
6	Felis silvestris	23:18:00	0.9708333
6	Felis silvestris	23:58:00	0.9986111
6	Lepus europaeus	03:22:00	0.1402778
6	Lepus europaeus	22:21:00	0.9312500
6	Sus scrofa	01:31:00	0.0631944
7	Vulpes vulpes	03:42:00	0.1541667
7	Vulpes vulpes	05:18:00	0.2208333
7	Vulpes vulpes	05:46:00	0.2402778
7	Vulpes vulpes	06:57:00	0.2895833
7	Vulpes vulpes	07:22:00	0.3069444
7	Vulpes vulpes	07:37:00	0.3173611
7	Vulpes vulpes	08:20:00	0.3472222
7	Vulpes vulpes	08:26:00	0.3513889
7	Vulpes vulpes	09:28:00	0.3944444
7	Vulpes vulpes	10:27:00	0.4354167
7	Vulpes vulpes	10:30:00	0.4375000
7	Vulpes vulpes	10:40:00	0.4444444
7	Vulpes vulpes	12:07:00	0.5048611
7	Vulpes vulpes	14:30:00	0.6041667
7	Vulpes vulpes	15:09:00	0.6312500
7	Vulpes vulpes	15:59:00	0.6659722
7	Vulpes vulpes	17:13:00	0.7173611
7	Vulpes vulpes	18:32:00	0.7722222
7	Vulpes vulpes	18:42:00	0.7791667
7	Vulpes vulpes	21:45:00	0.9062500
7	Vulpes vulpes	23:02:00	0.9597222
7	Vulpes vulpes	23:05:00	0.9618056
7	Canis aureus	00:49:00	0.0340278
7	Canis aureus	04:34:00	0.1902778
7	Canis aureus	04:59:00	0.2076389
7	Canis aureus	05:23:00	0.2243056
7	Canis aureus	05:55:00	0.2465278
7	Canis aureus	06:07:00	0.2548611
7	Canis aureus	10:02:00	0.4180556
7	Canis aureus	17:35:00	0.7326389
7	Canis aureus	20:11:00	0.8409722
7	Canis aureus	21:08:00	0.8805556
7	Capreolus capreolus	06:07:00	0.2548611
7	Capreolus capreolus	06:10:00	0.2569444
7	Capreolus capreolus	07:09:00	0.2979167
7	Capreolus capreolus	07:13:00	0.3006944
7	Capreolus capreolus	10:14:00	0.4263889
7	Capreolus capreolus	15:53:00	0.6618056
7	Capreolus capreolus	16:33:00	0.6895833
7	Capreolus capreolus	18:33:00	0.7729167
7	Erinaceus concolor	00:16:00	0.0111111
7	Erinaceus concolor	01:25:00	0.0590278
7	Erinaceus concolor	01:35:00	0.0659722
7	Erinaceus concolor	02:11:00	0.0909722
7	Erinaceus concolor	02:26:00	0.1013889
7	Erinaceus concolor	03:03:00	0.1270833
7	Erinaceus concolor	03:18:00	0.1375000
7	Erinaceus concolor	03:40:00	0.1527778
7	Erinaceus concolor	03:59:00	0.1659722
7	Erinaceus concolor	04:15:00	0.1770833
7	Erinaceus concolor	04:53:00	0.2034722
7	Erinaceus concolor	04:56:00	0.2055556
7	Erinaceus concolor	05:02:00	0.2097222
7	Erinaceus concolor	05:08:00	0.2138889
7	Erinaceus concolor	20:41:00	0.8618056
7	Erinaceus concolor	21:06:00	0.8791667
7	Erinaceus concolor	21:44:00	0.9055556
7	Erinaceus concolor	22:17:00	0.9284722
7	Erinaceus concolor	22:24:00	0.9333333
7	Erinaceus concolor	23:12:00	0.9666667
7	Erinaceus concolor	23:28:00	0.9777778
7	Erinaceus concolor	23:45:00	0.9895833
7	Martes foina	01:38:00	0.0680556
7	Martes foina	02:21:00	0.0979167
7	Martes foina	03:09:00	0.1312500
7	Martes foina	03:46:00	0.1569444
7	Martes foina	04:07:00	0.1715278
7	Martes foina	10:19:00	0.4298611
7	Martes foina	18:55:00	0.7881944
7	Martes foina	20:47:00	0.8659722
7	Martes foina	21:39:00	0.9020833
7	Martes foina	21:44:00	0.9055556
7	Martes foina	22:35:00	0.9409722
7	Sciurus anomalus	09:55:00	0.4131944
7	Sciurus anomalus	13:14:00	0.5513889
7	Sciurus anomalus	13:28:00	0.5611111
7	Sciurus anomalus	14:56:00	0.6222222
7	Felis silvestris	00:31:00	0.0215278
7	Felis silvestris	10:16:00	0.4277778
7	Felis silvestris	19:47:00	0.8243056
7	Felis silvestris	20:19:00	0.8465278
7	Felis silvestris	23:43:00	0.9881944
7	Ursus arctos	21:25:00	0.8923611
7	Sus scrofa	01:32:00	0.0638889
7	Sus scrofa	20:09:00	0.8395833
7	Sus scrofa	20:13:00	0.8423611
7	Sus scrofa	20:18:00	0.8458333
7	Sus scrofa	20:48:00	0.8666667
8	Vulpes vulpes	03:41:00	0.1534722
8	Vulpes vulpes	10:38:00	0.4430556
8	Vulpes vulpes	15:11:00	0.6326389
8	Vulpes vulpes	20:58:00	0.8736111
8	Vulpes vulpes	21:41:00	0.9034722
8	Canis aureus	04:31:00	0.1881944
8	Canis aureus	04:57:00	0.2062500
8	Canis aureus	05:47:00	0.2409722
8	Canis aureus	05:48:00	0.2416667
8	Canis aureus	06:07:00	0.2548611
8	Canis aureus	07:19:00	0.3048611
8	Canis aureus	17:32:00	0.7305556
8	Canis aureus	23:14:00	0.9680556
8	Canis aureus	23:54:00	0.9958333
8	Capreolus capreolus	05:35:00	0.2326389
8	Capreolus capreolus	06:35:00	0.2743056
8	Capreolus capreolus	09:35:00	0.3993056
8	Capreolus capreolus	11:08:00	0.4638889
8	Capreolus capreolus	12:10:00	0.5069444
8	Capreolus capreolus	16:08:00	0.6722222
8	Capreolus capreolus	20:11:00	0.8409722
8	Martes foina	05:33:00	0.2312500
8	Martes foina	05:41:00	0.2368056
8	Felis silvestris	00:28:00	0.0194444
8	Felis silvestris	02:03:00	0.0854167
8	Felis silvestris	03:47:00	0.1576389
8	Felis silvestris	05:45:00	0.2395833
8	Felis silvestris	19:41:00	0.8201389
8	Felis silvestris	22:48:00	0.9500000
8	Felis silvestris	22:49:00	0.9506944
8	Ursus arctos	00:54:00	0.0375000
8	Ursus arctos	00:59:00	0.0409722
8	Ursus arctos	21:27:00	0.8937500
8	Sus scrofa	20:05:00	0.8368056
8	Sus scrofa	20:08:00	0.8388889
9	Vulpes vulpes	07:34:00	0.3152778
9	Vulpes vulpes	23:35:00	0.9826389
9	Canis aureus	20:05:00	0.8368056
9	Capreolus capreolus	12:12:00	0.5083333
9	Capreolus capreolus	19:34:00	0.8152778
9	Martes foina	02:43:00	0.1131944
9	Martes foina	04:20:00	0.1805556
9	Martes foina	04:37:00	0.1923611
9	Martes foina	04:47:00	0.1993056
9	Martes foina	04:54:00	0.2041667
9	Martes foina	05:11:00	0.2159722
9	Martes foina	21:19:00	0.8881944
9	Martes foina	21:32:00	0.8972222
9	Sciurus anomalus	07:53:00	0.3284722
9	Sciurus anomalus	08:10:00	0.3402778
9	Sciurus anomalus	09:45:00	0.4062500
9	Sciurus anomalus	10:41:00	0.4451389
9	Sciurus anomalus	11:04:00	0.4611111
9	Sciurus anomalus	11:45:00	0.4895833
9	Sciurus anomalus	11:55:00	0.4965278
9	Sciurus anomalus	12:06:00	0.5041667
9	Sciurus anomalus	12:32:00	0.5222222
9	Felis silvestris	00:45:00	0.0312500
9	Felis silvestris	04:29:00	0.1868056
9	Lepus europaeus	04:17:00	0.1784722
9	Lepus europaeus	06:09:00	0.2562500
9	Lepus europaeus	22:44:00	0.9472222
9	Lepus europaeus	23:48:00	0.9916667
9	Meles meles	01:18:00	0.0541667
9	Meles meles	02:22:00	0.0986111
9	Meles meles	06:13:00	0.2590278
9	Meles meles	06:25:00	0.2673611
9	Sus scrofa	22:34:00	0.9402778
